# Supplementary material for: A novel nitidine chloride nanoparticle overcomes the stemness of CD133+EPCAM+ Huh7 hepatocellular carcinoma cells for liver cancer therapy
Source: BMC Pharmacol Toxicol. 2022 Jul 12;23:48. doi: 10.1186/s40360-022-00589-z (PMC9277916; doi:10.1186/s40360-022-00589-z)
Supplement: Supplementary file 1 — Additional file 1. [file 40360_2022_589_MOESM1_ESM.zip]

Archive with 4 entries (4 files):
- Supplementary original western blot images_20220705135117.pdf
- Supplementary flow cytometry images.pdf
- Supplementary   materia 2.pdf
- Supplementary material.pdf
